# Supplementary material for: Induction of ROS generation and NF-κB activation in MARC-145 cells by a novel porcine reproductive and respiratory syndrome virus in Southwest of China isolate
Source: BMC Vet Res. 2015 Sep 10;11:232. doi: 10.1186/s12917-015-0480-z (PMC4565009; doi:10.1186/s12917-015-0480-z)
Supplement: Additional file 1: — Each ORF initial site of YN-2011. [file 12917_2015_480_MOESM1_ESM.xlsx]

## Sheet: prrsv.out
	start	end	strand	length
orf00001	170	2269	+	699	proteinase 1a [Porcine reproductive and respiratory syndrome virus]
orf00002	2266	3057	+	263	polyprotein [Porcine reproductive and respiratory syndrome virus]
orf00003	3060	5201	+	713	polyprotein ORF1ab [Porcine reproductive and respiratory syndrome virus]
orf00004	5216	7078	+	620	polyprotein ORF1ab [Porcine reproductive and respiratory syndrome virus]
orf00005	7296	7682	+	128	proteinase 1a [Porcine reproductive and respiratory syndrome virus]
orf00006	7667	7999	+	110	RNA-dependent RNA polymerase [Porcine reproductive and respiratory syndrome virus]
orf00007	8418	8777	+	119	nsp9 (RdRp) [Porcine reproductive and respiratory syndrome virus]
orf00008	9043	10236	+	397	RNA-dependent RNA polymerase [Porcine reproductive and respiratory syndrome virus]
orf00009	10305	10595	+	96
orf00010	11036	12043	+	335	ORF1ab polyprotein [Porcine reproductive and respiratory syndrome virus]
orf00011	12056	12826	+	256	glycosylated envelope protein GP2 [Porcine reproductive and respiratory syndrome virus]
orf00012	12956	13444	+	162	GP3 [Porcine reproductive and respiratory syndrome virus]
orf00013	13454	13762	+	102	GP4 envelope protein [Porcine reproductive and respiratory syndrome virus]
orf00014	13740	14375	+	211	envelope glycoprotein [Porcine reproductive and respiratory syndrome virus]
orf00015	14360	14884	+	174	M matrix protein [Porcine reproductive and respiratory syndrome virus]
orf00016	14874	15245	+	123	nucleocapsid [Porcine reproductive and respiratory syndrome virus]
