# Supplementary material for: Induction of ROS generation and NF-κB activation in MARC-145 cells by a novel porcine reproductive and respiratory syndrome virus in Southwest of China isolate
Source: BMC Vet Res. 2015 Sep 10;11:232. doi: 10.1186/s12917-015-0480-z (PMC4565009; doi:10.1186/s12917-015-0480-z)
Supplement: Additional file 2: — The whole genome of YN-2011. [file 12917_2015_480_MOESM2_ESM.zip]

>NODE_1_length_15349_cov_1432.211304
CTATGCCTTGGCATTTGTATTGTCAGGAGCTGTGACCATTGGCACAGCCCAAAACTTGCTGCACAGAAACACCCTTCTGT
GATAGCCTCCTTCAGGGGAGCTTAGGGTTTGTCCCTAGCACCTTGCTTCCGGAGTTGCACTGCTTTACGGTCTCTCCACC
CCTTTAACCATGTCTGGGATACTTGATCGGTGCACGTGTACCCCCAATGCCAGGGTGTTTATGGCGGAGGGCCAAGTCTA
CTGCACACGATGTCTCAGTGCACGGTCTCTCCTTCCCCTGAACCTCCAAGTTTCTGAGCTCGGGGTGCTAGGCCTATTCT
ACAGGCCCGAAGAGCCACTCCGGTGGACGTTGCCACGTGCATTCCCCACTGTTGAGTGCTCCCCCGCCGGGGCCTGCTGG
CTTTCTGCAATCTTTCCAATCGCACGAATGACCAGTGGAAACCTGAACTTCCAACAAAGAATGGTACGGGTCGCAGCTGA
GCTTTACAGAGCCGGCCAGCTCACCCCTGCAGTCTTGAAGGCTCTACAAGTTTATGAACGGGGTTGCCGCTGGTACCCCA
TTGTTGGACCTGTCCCTGGAGTGGCCGTTTTCGCCAATTCCCTACATGTGAGTGATAAACCTTTCCCGGGAGCAACTCAC
GTGTTGACCAACCTGCCGCTCCCGCAGAGACCCAAGCCTGAAGACTTTTGCCCCTTTGAGTGTGCTATGGCTACTGTCTA
TGACATTGGTCATGACGCCGTCATGTATGTGGCCGAAAGGAAAATCTCCTGGGCCCCTCGTGGCGGGGATGAAGTGAAAT
TTGAAACTGTCCCCGGGGGGTTGGAGTTGATTGCGAACCGGCTCCGCACCTCCTTCCCGCCCCACCACACAGTGGACATG
TCTAAGTTCGCCTTCACAGCCCCTGGGTGTGGTGTTTCTATGCGGGTCGAACGCCAACACGGCTGCCTTCCCGCTGACAC
TGTCCCTGAAGGCAACTGCTGGTGGAGCTTGTTTGACTTGCTTCCACTGGAAGTTCAGAACAAAGAAATTCGCTATGCTA
ACCAATTTGGCTACCAGACCAAGCATGGTGTCTCTGGCAAGTACCTACAGCGGAGGCTGCAAGTTAATGGTCTCCGAGCA
GTAACTGACCTAAACGGACCTATCGTCGTACAGTACTTCTCCGTTAAGGAGAGTTGGATCCGCCATTTGAAACTGGCGGG
AGAACCCAGCTACTCTGGGTTTGAGGACCTCCTCAGAATAAGGGTTGAGCCTAACACGTCGCCATTGGCTGACAAGGAAG
AAAAAATTTTCCGGTTTGGCAGTCACAAGTGGTACGGCGCTGGAAAGAGAGCAAGAAAAGCACGCTCTTGTGCGACTGCT
ACAGTCGCTGGCCGCGCTTTGTCCGTTCGTGAAACCCGGCAGGCCAAGGAGCACGAGGTTGCCGGCGCCAACAAGGCTGA
GCACCTCAAACACTACTCCCCGCCTGCCGAAGGGAATTGTGGTTGGCACTGCATTTCCGCCATCGCCAACCGGATGGTGA
ATTCCAAATTTGAAACCACCCTTCCCGAAAGAGTGAGACCTCCAGATGACTGGGCTACTGACGAGGATCTTGTGAATGCC
ATCCAAATCCTCAGACTCCCTGCAGCCTTAGACAGGAACGGTGCTTGTATTAGCGCCAAGTACGTACTTAAGCTGGAAGG
TGAGCATTGGACTGTCACTGTGACCCCTGGGATGTCCCCTTCTTTGCTCCCTCTTGAATGTGTTCAGGGCTGTTGTGGGC
ACAAGGGCGGTCTTGGTTCCCCAGATGCAGTCGAGGTCTCCGGATTTGACCCTGCCTGCCTTGACCGGCTGGCTGAGGTG
ATGCACCTGCCTAGCAGTGCTATCCCAGCCGCTCTGGCCGAAATGTCTGGCGATTCCGATCGTTCGGCTTCTCCGGTCAC
CACCGTGTGGACTGTTTCGCAGTTCTTTGCCCGTCACAGCGGAGGGAATCACCCTGACCAAGTGCGCTTAGGGAAAATTA
TCAGTCTTTGTCAGGTGATTGAGGACTGCTGCTGTTCCCAGAACAAAACCAACCGGGTCACCCCGGAGGAGGTCGCGGCA
AAGATTGACCTGTACCTCCGTGGTGCAACAAATCTTGAAGAATGCTTGGCCAGGCTTGAGAAAGCGCGCCCGCCGCGCGT
AATCGACACCTTCTTTGATTGGGATGTTGTGCTCCCTGGGTTGAGGCGGCAACCCAGACGATCAAGCTGCCCCAGGTCAA
CCAGTGTCGCGCTCTGGTCCCTGTTGTGACTCAAAAGTCCTTGGACAACAACTCGGTCCCCCTGACCGCCTTTTCACTGG
CTAACTACTACTACCGTGCGCAAGGTGACCAACTTCGTCACCGTGAAAGACTAACCGCCGTGCTCTCCAAGTTGGAAAAG
GTTGTTCGAGAAGAATATGGGCTCATGCCAACCGAGCCTGGTCCACGGCCCACACTGCCACGCGGGCTCGACGAACTCAA
AGACCAGATGGAGGAGGACTTGCTGAAACTGGCTAACGCCCAGACGACTTCGGACATGATGGCCTGGGCAGTCGAGCAGG
TTGACCTAAAAACTTGGGTCAAGAACTACCCGCGGTGGACACCACCACCCCCTCCGCCAAAAGTTCAGCCTCGAAAAACG
AAGCCTGTCAAGAGCTTGCCGGAGAGAAAGCCTGTCCCCGCCCCGCGCAGGAAGGTTGGGTCCGATTGTGGCAGCCCGGT
TTCATTAGGCGGCGATGTCTCTAACAGTTGGGAAGATTTGGCTGTTAGTAGCCCCTTTGATCTCCCGGCCCCACCTGAGC
CGGCAACACCTTCAAGTGAGCTGGTGATTGTGTCCTCACCGCAATGCATCTTCAGGCCGGCGACACCCTTGAGTGAGCCG
GCTCCAATTCCCGCACCTCGCGGAACTGTGTCTCGACCGGTGACACCCTTGAGTGAGCCGATCCCTGTGCCCGCACCGCG
GCGTAAGTTTCAGCAGGTGAAAAGATTGAGTTCGGCGGCGGCAATCCCACCGCACCAGAACGAGCCCCTGGATTTTGTCT
GCTTCCTCACAGACTGAATATGAGGCCTCTCCCAGCACCGCCGCAGAGCGGGGGCGTTCTGGGAGTAGAGGGGCGTGAAG
CTGAGGAAACCCTGAGTGAAATCTCGGACATGTCGGGTAACATTAAACCTGCGTCCGTGTCATCAAGCAGCTCCTTGTCC
AGCGTGAGAATCACACGCCCAAAATACTCAGCTCAAGCCATCATCGACTCGGGCGGGCCCTGCAGTGGGCATCTCCAAGA
GGTAAAGGAAACATGCCTTAGTGTCATGCGCGAGGCATGTGATGCGACTAAGCTTGATGACCCTGCTACGCAGGAATGGC
TTTCTCACATGTGGGATCGGGTGGACATGCTGACTTGGCGCAACACGTCTGTTTACCAGGCGATTTGCACCTTAGATGGC
AGGTTAAAGTTCCTCCCAAAAATGATACTCGAGACACCGCCGCCCTATCCGTGTGAGTTTGTGATGATGCCTCACACGCC
TGCACCTTCCGTAGGTGCGGAGAGCGACCTTACCATTGGCTCAGTTGCTACTGAAGATGTTCCACGCATCCTCGAGAAAA
TAGAAAATGTCGGCGAGAAGGCCAACCAGGGACCCTTGGCCTTCTCCGAGGATAAACCGGTAGATGACCAACTTGTCAAC
GACCCCCGGATATCGTCGCGGAGGCCTGACGAGAGCACATCAGCTCCGTCCGCAGGCACAGGTGGCGCCGGCTCTTTTAC
CGATTTGCCGCCTTCAGATGGCGCGGATGCGGACGGGGGGGGGCCGTTTCGGACGGTAAAAAGAAAAGCTGAAAGGCTCT
TTGACCAACTGAGCCGTCAGGTTTTTGACCTCGTCTCCCATCTCCCTGTTTTCTTCTCACGCCTTTTCTACCCTGGCGGT
GGTTATTCTCCGGGTGATTGGGGTTTTGCAGCTTTTACTCTATTGTGCCTCTTTTTATGTTACAGTTACCCAGCCTTTGG
TATTGCTCCCCTCTTGGGTGTGTTTTCTGGGTCTTCTCGGCGCGTTCGAATGGGGGTTTTTGGCTGCTGGTTGGCTTTTG
CTGTTGGTCTGTTAAAGCCTGTGTCCGACCCAGTCGGCGCTGCTTGTGAGTTTGACTCGCCAGAGTGTAGAAACATCCTT
CATTCTTTTGAGCTTCTCAAACCTTGGGACCCTGTTCGCAGCCTTGTTGTGGGCCCCGTCGGTCTCGGTCTTGCCATTCT
TGGCAGGTTACTGGGCGGGGCACGCTGCATCTGGCACTTTTTGCTTAGGCTTGGCATTGTTGCAGACTGTATCTTGGCTG
GAGCTTACGTGCTTTCTCAAGGTAGGTGTAAAAAGTGCTGGGGATCTTGTATAAGAACTGCTCCTAATGAGGTCGCTTTT
AACGTGTTTCCTTTCACACGTGCGACCAGGTCGTCACTTATCGACCTGTGCGATCGGTTTTGTGCGCCAAAAGGAATGGA
CCCCATTTTTCTCGCCACTGGGTGGCGCGGGTGCTGGGCCGGCCGAAGCCCCATTGAGCAACCCTCTGAAAAACCCATCG
CGTTTGCCCAATTGGATGAAAAGAAGATTACGGCTAGGACTGTGGTCGCCCAGCCTTATGACCCCAACCAAGCCGTAAAG
TGCTTGCGGGTATTGCAGGCGGGGGGGGCGATGGTGGCTAAGGCGGTCCCAAAAGTGGTCAAGGTTTCCGCTGTTCCATT
CCGAGCCCCCTTCTTTCCCACTGGAGTGAAAGTTGACCCTGATTGCAGGGGCGTGGTTGACCCTGACACTTTCACTGCAG
CTCTCCGGTCTGGCTACATCCACCACAAACTCTTCCTTGGTGTAGGGGACTTTGCCCAGTTGAATGGATTAAAAATCAGG
CAAATTTCCAAGCCTTCAGGGGGAGGCCCACATCTCATGGCTGCCCTGCATGTTGCCTGCTCGATGGCTCTGCACATGCT
TGCTGGGATTTATGTGACTGCGGTGGGTTCTTGCGGCACCGGCACCAACGACCCGTGGTGCGCTAACCCGTTTGCCGTCC
CTGGCTACGGACCTGGCTCTCTCTGCACGTCCAGATTGTGCATTTCCCAACACGGCCTTACCCTGCCCTTTGACAGCACT
TGTGGCGGGATTCGGTATTCAAGAAATTGCCTTGGTCGTTTTGATTTTTGTTTCCATCGGAGGCATTGGCTCATAGGTTG
AGCTGTAAGGCTGACATGCTGTGTGTTTTGCTTGCAATTGCCAGCTATGTTTGGGTACCTCTTACCTGGTTGCTTTGTGT
GTTTCCTTGCTGGTTGCGCTGTTTTTCTTTGCACCCCCTCACCATCCTATGGTTGGTGTTTTTCTTGATTTCTGTGAATA
TGCCTTCAGGAATCTTGGCCATGGTGTTGTTGGTTTCTCTTTGGCTTCTTGGTCGTTATACTAATGTTGCTGGCCTTGTC
ACCCCCTACGACATTCATCATTACACCAGTGGCCCCCGCGGTGTTGCCGCCTTGGCTACCGCACCAGATGGGACCTACTT
GGCCGCTGTCCGCCGCGCTGCGTTGACTGGCCGCACCATGCTGTTTACCCCGTCCCAGCTTGGGTCTCTTCTTGAGGGTG
CTTTCAGAACTCGAAAGCCCTCACTGAACACCGTCAATGTGATCGGGTCCTCCATGGGCTCTGGCGGGGTGTTTACCATC
GACGGGAAAGTCAAGTGCGTAACTGCCGCACATGTCCTTACGGGCAATTCAGCTCGGGTTTCCGGGGTCGGCTTCAATCA
AATGCTTGACTTTGACGTAAAGGGAGATTTCGCTATAGCTGATTGCCCGAATTGGCAAGGGGCTGCCCCCAAGACCCAAT
TCTGCACGGATGGATGGACTGGCCGTGCCTATTGGCTAACATCCTCTGGCGTCGAACCCGGCGTCATTGGAAAAGGATTC
GCCTTCTGCTTCACCGCATGTGGCGATTCCGGGTCCCCAGTGATCACCGAGGCCGGTGAGCTTGTCGGCGTTCACACGGG
ATCGAATAAACAAGGGGGGGGCATTGTTACGCGCCCCTCAGGCCAGTTTTGTAATGTGGCACCCATCAAGCTAAGCGAAT
TAAGTGAATTCTTTGCTGGGCCTAAGGTCCCGCTCGGTGATGTGAAGGTCGGCAGCCACATAATTAAAGACATAAGCGAG
GTGCCTTCAGATCTTTGTGCCTTGCTTGCTGCCAAACCTGAACTGGAAGGAGGCCTCTCCACCGTCCAACTTCTTTGTGT
GTTTTTTCTCCTGTGGAGAATGATGGGACATGCCTGGACGCCCTTGGTTGCTGTGAGTTTCTTTATTTTGAATGAGGTTC
TCCCTGCCGTCCTGGTCCGGAGTGTTTTCTCCTTTGGAATGTTTGTGCTATCCTGGCTCACGCCATGGTCTGCGCAAGTT
CTGATGATCAGGCTTCTGACAGCAGCTCTTAACAGGAACAGATGGTCACTTGCCTTTTTCAGCCTCGGTGCAGTGACCGG
TTTTGTCGCAGATCTTGCGGCCACTCAGGGGCATCCGTTGCAGGCAGTGATGAACTTGAGCACCTATGCATTCCTGCCTC
GGATGATGGTTGTGACCTCACCAGTCCCAGTGATCACGTGTGGTGTCGTGCACCTACTTGCCATCATTTTGTACTTGTTT
AAGTACCGTGGCCTGCACCATATCCTTGTTGGCGATGGAGTGTTCTCTGCGGCTTTCTTCTTGAGATACTTTGCCGAGGG
AAAGTTGAGGGAAGGGGTGTCGCAATCCTGCGGAATGAATCATGAGTCTCTGACTGGTGCCCTCGCTATGAGACTCAATG
ACGAGGACTTGGATTTCCTTATGAAATGGACTGATTTTAAGTGCTTTGTTTCTGCGTCCAACATGAGGAATGCAGCGGGT
CAATTTATCGAGGCTGCCTATGCTAAAGCACTTAGAGTAGAACTGGCCCAGTTGGTGCAGGTTGATAAAGTTCGAGGTAC
TTTGGCCAAACTTGAAGCTTTTGCTGATACCGTGGCACCTCAACTTTCGCCCGGTGACATTGTTGTCGCTCTCGGCCACA
CGCCTGTTGGCAGTATCTTCGGACCTAAAGGTTGGTAGCACCAAGCATACCCTCCAAGCCATTGAGACCAGAGTCCTTGC
TGGGTCCAAAATGACCGTGGCGCGCGTCGTCGACCCGACCCCCACGCCCCCACCCGCACCCGTGCCCATCCCCCTCCCAC
CGAAAGTTCTGGAGAATGGCCCCAACGCTTGGGGGGATGAGGACCGTTTGAATAAGAAGAAGAGGCGCAGGATGGAAGCC
CTCGGCATCTATGTTATGGGCGGGAAAAAGTACCAGAAATTTTGGGACAAGAATTCCGGTGATGTGTTTTATGAGGAGGT
CCATAATAACACAGATGAGTGGGAGTGTCTCAGAGTTGGCGACCCTGCCGACTTTGACCCTGAGAAGGGAACTCTGTGTG
GACATGTCACCATTGAAAACAAGGCTTACCATGTTTACACCTCCCCATCTGGTAAGAAGTTCTTGGTCCCCGTCAACCCA
GAGAATGGAAGAGTTCAATGGGAAGCTGCAAAGCTTTCCGTGGAGCAGGCCCTAGGTATGATGAATGTCGACGGCGAACT
GACTGCCAAAGAACTGGAGAAACTGAAAAGAATAATTGACAAACTCCAGGGCCTGACTAAGGAGCAGTGTTTAAACTGCT
AGCCGCCAGCGACTTGACCCGCTGTGGTCGCGGCGGCTTGGTTGTTACTGAAACAGCGGTAAAAATAGTCAAATTTCACA
ACCGGACCTTCACCCTGGGACCTGTGAATTTAAAAGTGGCCAGTGAGGTTGAGCTAAAAGACGCGGTTGAGCACAACCAA
CACCCGGTTGCGAGACCGATCGATGGTGGAGTTGTGCTCCTGCGTTCCGCGGTTCCTTCGCTTATAGACGTCTTGATCTC
CGGTGCTGATGCATCTCCAGTTACTCGCCCATCACGGGCCGGGAAACACTGGGATCGATGGCACGCTCTGGGATTTTGAG
TCCGAAGCCACTATAAAGAGGAAGTCGCACTCAGTGCGCAAATAATACAGGCTTGTGACATTAGGCGCGGCGACGCTCCT
GAAATTGGTCTCCCTTACAAGCTGTACCCTGTTAGGGGTAACCCTGAGCGGGTGAAAGGAGTTCTGCAGAATACAAGGTT
TGGAGACATACCTTACAAAACCCCCAGTGACACTGGAAGCCCAGTGCACGCGGCTGCCTGCCTTACGCCCAACGCCACTC
CGGTGACTGATGGGCGCTCCGTCTTGGCCACGACCATGCCCCCCGGGTTTGAGTTATATGTACCGACCATACCAGCGTCT
GTCCTTGATTACCTTGACTCTAGGCCAGACTGCCCTAAACAGCTGACAGAGCACGGCTGCGAAGATGCCGCACTGAAAAG
ACCTCTCTAAATATGACTTGTCCACCCAAGGCTTTGTTTTACCTGGAGTTCTTCGCCTTGTGCGGAAATACCTGTTTGCC
CATGTAGGTAAGTGCCCACCCGTTCATCGGCCTTCTACTTACCCTGCTAAGAATTCTATGGCTGGAATAAATGGGAACAG
GTTCCCAACCAAGGACATTCAGAGCGTCCCTGAAATCGACGTTCTGTGCGCACAGGCTGTGCGAGAAAACTGGCCTGTCA
CCCCTTGTACTCTTAAGAAACAGTATTGCGGGAAGAAGAAGACTAGGACCATACACTCGGCACCAATAACTTCATCGCAT
AGCCCACCGAGCAGTGTTGAGTGGTGTTACCCAGGGCTTCATGAAAAAGGCGTTTAACTCGCCCATCGCCCTCGGAAAGA
ACAAGTTTAAGGAGCTACAGACTCCGGTCCTGCAGGTGCCTTGAAGCTGATCTCGCATCCTGCGATCGATCCACGCCTGC
AATTGTCCGCTGGTTTGCCGCCAACCTTCTTTATGAACTTGCCTGTGCTGAAGAGCATCTACCGTCGTACGTGCTGAACT
GCTGCCACGACTTACTGGTCACGCAGTCCGGCGCAGTGACTAAGAGAGGTGGCCTGTCGTCTGGCGACCCGATCACCTCT
GTGTGTCTAACACCATTTATAGTTTGGTGATCTATGCACAGCATATGGTGCTTAGTTACTTCAAAAGTGGTCACCCCCAT
GGCCTTCTGTTCTTACAAGACCAGCTAAAGTTTGAGGACATGCTCAAGGTTCAACCCCTGATCGTCTATTCGGACGACCT
CGTGCTGTATGCCGAGTCTCCCACCATGCCAAACTATCACTGGTGGGTTGAACATCTGAATTTGATGCTGGGGTTTCAGA
CGGACCCAAAGAAGACAGCAATAACAGACTCGCCATCATTTCTAGGCTGTAGAATAATAAATGGGCGCCAGCTAGTCCCC
AACCGTGACAGGATCCTCGCGGCCCTCGCCTATCACATGAAGGCGAGTAATGTTTCTGAATACTATGCCTCAGCGGCTGC
AATACTCATGGACAGCTGTGCTTGTTTGGAGTATGATCCTGAATGGTTTGAAGAACTTGTAGTTGGAATAGCGCAGTGCG
CCCGCAAGGACGGCTACAGCTTTCCCGGCACGCCGTTCTTCATGTCCATGTGGGAAAAACTCAGGTCCAATTATGAGGGG
AAGAAGTCGAGAGTGTGCGGGTACTGCGGAGCCCCGGCCCCGTATGCTACTGCCTGTGGCCTCGACGTCTGCATTTACCA
CACCCACTTCCACCAGCATTGTCCAGTCACAATCTGGTGTGGCCATCTAGCGGGTTCTGGTTCTTGTAGTGAGTGCAAAT
CCCCTGTAGGGAAAGGCACAAGCCCTTTAGACGAGGTGCTGGAACAAGTCCCGTATAAGCCCCCACGGACCGTTATCATG
CATGTGGAGCAGGGTCTCACCCCCCTTGATCCAGGTAGATACCAAACTCGCCGCGGATTAGTCTCTGTCAGGCGTGGAAT
TAGGGGAAATGAAGTTGAACTACCAGACGGTGATTATGCTAGCACCGCCTTGCTCCCTACCTGCAAAGAGATCAACATGG
TCGCTGTCGCTTCCAATGTATTGCGCAGCAGGTTCATCATCGGCCCACCCGGTGCTGGGAAAACATACTGGCTCCTTCAA
CAGGTCCAGGATGGTGATGTTATTTACACACCAACTCACCAGACCATGCTTGACATGATTAGGGCTTTGGGGAACGTGCC
GGTTCAACGTCCCGGCAGGCACAACGCTGCAATTCCCCGTCCCCTCCCGCACCGGTCCGTGGGTTTCGCATCCTAGCCGG
CGGTTGGTGTCCTGGCAAGAATTCCTTCCTAGATGAAGCAGCGTATTGCAATCACCTTGATGTTTTGAGGCTTCTTAGTA
AAACTACCCTCACCTGTCTAGGAGACTTCAAGCAACTCCACCCAGTGGGTTTTGATTCTCATTGCTATGTTTTTGACATC
ATGCCTCAAACTCAACTGAAGACCATCTGGAGGTTTGGACAGAATATCTGTGATGCCATTCAGCCAGATTACAGGGACAA
ACTCATGTCCATGGTCAACACAACCCGTGTGACCTACGTGGAAAAACCCTGTCAGGTATGGGCAGGTCCTCACCCCCTAC
CACAGGGACCGAGAGGACGACGCCATCACTATTGACTCCAGTCAAGGCGCCACATTCGATGTGGTTACATTGCATTTGCC
CACTAAAGATTCACTCAACAGGCAAAGAGCCCTTGTTGCCATCACCAGGGCAAGACACGCTATCTTTGTGTATGACCCAC
ACAGGCAGCTGCAGGGCTTGTTTGATCTTCCTGCAAAAGGCACACCCGTCAACCTCGCAGTGCACCGCGACGGGCAGCTG
ATCGTGCTGGATAGAAATAACAAAGAATGCCCCGTTGCTCAGGCTCTAGGCAACGGGGATAAATTTAGGGCCACAGATAA
GCGTGTTGTAGATTCTCTCCGCGCCATTTGTGCTGATCTAGAAGGGTCGAGCTCTCCGCTCCCCAAGGTCGCACACAACT
TGGGATTTTATTTCTCACCTGATTTAACACAGTTTGCTAAACCTCCCAGTAGAACTTGCACCTCACTGGCCCGTGGTGAC
AACCCAGAACAATGAAAAGTGGCCAGATCGGCTGGTTGCCAGCCTTCGCCCTATCCATAAATACAGCCGCGCGTGCATCG
GTGCCGGCTATATGGTGGGCCCTTCGGTGTTTCTAGGCACTCCTGGGGTCGTGTCATACTATCTCACAAAATTTGTTAAG
GGCGAGGCTCAATTGCTTCCGGAGACGGTTTTCAGCACCGGCCGAATTGAGGTAGACTGCCGGGAATATCTTGATGATCG
GGAGCGAGAAGTTGCTGCGTCCCTCCCACACGCTTTCATTGGCGACGTCAAAGGCACTACCGTTGGAGGATGTCATCATG
TCACCTCCAGATACCTCCCGCGCGTCCTTCCCAAGGAATCAGTTGCGGTAGTCGGGGTTTCAAGCCCCGGAAAAGCCGCG
AAAGCATTGTGCACACTGACAGATGTGTACCTCCCAGATCTTGAAGCCTATCTCCACCCGGAGACCCAGTCCAAGTGCTG
GAAAATGATGTTGGACTTCAAAGAAGTTCGACTAATGGTCTGGAAAGACAAAACAGCCTATTTCCAACTTGAAGGTCGCT
ATTTCACCTGGTATCAGCTTGCCAGCTATGCCTCGTACATCCGTGTTCCTGTCAACTCTACGGTGTACTTGGACCCCTGC
ATGGGCCCCGCCCTTTGCAACAGGAGAGTCGTCGGGTCCACCCACTGGGGGGCTGACCTCGCGGTCACCCCTTATGATTA
CGGCGCTAAAATTATCCTGTCTAGCGCGTACCATGGTGAAATGCCCCCCGGATACAAAATTCTGGCGTGCGCGGAGTTCT
CGTTGGATGACCCAGTTAAGTACAAACATACCTGGGGGTTTGAATCGGATACAGCGTATCTGTATGAGTTCACCGGAAAC
GGTGAGGACTGGGAGGATTACAATGATGCGTTTCGTGCGCGCCAGGAAGGGAAAATTTATAAGGCCACTGCCACCAGCTT
GAAGTTTTATTTTCCCCCGGCCCTGTCATTGAACCAACTTTAGGCCTGAATTGAAATGAAATGGGGTCCATGCAAAGCCT
TTTTTACAAAATTGGCCAACTTTTTGTGGATGCTTTCACGGAGTTCTTGGTGTCCATTGTTGATATCATTATATTTTTGG
CCATTTTGTTTGGCTTCACCATCGCCGGTTGGCTGGTGGTCTTTTGCATCAGATTGGTTTGCTCCGCGATACTCCGTACG
CGCCCTGCCATTCACTCTGAGCAATTACAGAAGATCTTATGAGGCCTTTCTTTCCCAGTGCCAAGTGGACATTCCCACCT
GGGGAACTAAACACCCTTTGGGGGTGCTTTGGCACCATAAGGTGTCAACCCTGATTGATGAAATGGTGTCGCGTCGAATG
TACCGCATCATGGAAAAATCAGGGCAGGCTGCCTGGAAACAGGTGGTGAGCGAGGCTACGCTGTCTCGCATTAGTAGTTT
GGATGTGGTGGCTCATTTTCAGCATCTAGCCGCCATTGAAGCCGAGACCTGTAAATATTTGGCCTCCCGGCTGCCCATGC
TACACAACCTGCGCATGACAGGTTCAAATGTAACCATAGTGTATAATAGCGCTTTGAATCAGGTGTTTGCTATTTTTCCA
ACCCCTGGTTCCCGGCCAAAGCTTCATGATTTTCAGCAATGGTTAATAGCTGTACATTCCTCCATATTTTCCTCTGTTGC
AGCTTCTTGTACTCTTTTTGTTGTGCTGTGGTTGCGGGTTCCAATACTACGTACTGTTTTTGGTTTCCGCTGGTTAGGGG
CAATTTTTCTTTCGAACTCACAGTGAATTACACGGTGTGTCCACCTTGCCTCACCCGGCAAGCAGCCACAGAGATCTACG
AACCCGGTAGGTCTCTTTGGTGCAGGATAGGGGAATGACCGATGTGAGGAGGATGATCATGACGAGCTAGGGTTTATGGT
ACCGCCTGGCCTCTCCAGCGAAGGCCACTTGACTAGTGTTTACGCCTGGTTGGCGTTCTTGTCCTTCAGCTACACGGCCC
AGTTCCATCCCGAGATATTCGGGATAGGGAATGTGAGTCGAGTTTATGTTGACATCAAACATCAACTCATCTGCGCCGAA
CATGACGGGCAGAACACCACCTTGCCTCGTCATGACAACATTTCAGCCGTGTTTCAGACCTATTACCAACATCAAGTCGA
CGGCGGCAATTGGTTTCACCTAGAATGGCTTCGTCCCTTCTTTTCCTCGTGGTTGGTTTTAAATGTCTCTTGGTTTCTCA
GGCGTTCGCCTGCAAACCATGTTTCAGTTCGAGTCTTGCAGATATTAAGACCAACACCACCGCAGCGGCAGGCTTTGCTG
TCCTCCAAGACATCAGTTGCCTTAGGCATCGCGACTCGGCCTCTGAGGCGATTCGCAAAATCCCTCAGTGCCGTACGGCG
ATAGGGAACACCCGTGTATGTTACCATCACAGCCAATGTGACAGATGAGAATTATTTACATTCTTCTGATCTCCTCATGC
TTTCTTCTTGCCTTTTCTATGCTTCTGAGATGAGTGAAAAGGGATTTAAGGTGGTATTTGGCAATGTGTCAGGCATCGTG
GCTGTGTGTGTCAATTTTACCAGCTACGTCCAACATGTCAAGGAGTTTACCCAACGCTCCCTGGTGGTCGACCATGTGCG
GTTGCTCCATTTCATGACACCTGAGACCATGAGGTGGGCAACTGTTTTAGCCTGTCTTTTTGCCATTCTGTTGGCAATTT
GAATGTTTAAGTATGTTGGAGAAATGCTTGACCGCGGGCTGTTGCTCGCAATTGCTTTCTTTGTGGTGTATCGTGCCGTT
CTGTTTTGCTGCGCTCGCCAACGCCAGCAACGACAGCAGCTCCCATCTACAGCTGATTTACAACTTGACGCTATGTGAGC
TGAATGGCACAGATTGGCTAGCTAACAAATTTGATTGGGCAGTGGGGAGTTTTGTCATCTTTCCCGTTTTGACTCACATT
GTCTCCTATGGTGCCCTCACTACCAGCCATTTCCTTGACACAGTCGCTTTAGTCACTGTGTCTACCGCCGGGTTTGTTCA
CGGGCGGTATGTCCTAAGTAGCATCTACGCGGTCTGTGCCCTGGCTGCGTTGACTTGCTTCGTCATTAGGTTTGCAAAGA
ATTGCATGTCCTGGCGCTACGCGTGTACCAGATATACCAACTTTCTTCTGGACACTAAGGGCGGACTCTATCGTTGGCGG
TCGCCTGTCATCATAGAGAAAAGGGGCAAAGTTGAGGTCGAAGGTCATCTGATCGACCTCAAAAGAGTTGTGCTTGATGG
TTCCGTGGCAACCCCTATAACCAGAGTTTCAGCGGAACAATGGGGTCGTCCTTAGATGACTTCTGTCATGATAGCACGGC
TCCAGAAAAGGTGCTTTTGGCGTTTTCTATTACCTACACGCCAGTGATGATATATGCCCTAAAGGTGAGTCGCGGCCGAC
TGCTAGGGCTTCTGCACCTTTTGATCTTCCTGAATTGTGCTTTCACCTTCGGGTACATGACTTTCGCGCACTTTCAGAGT
ACAAATAAGGTCGCGCTCACTATGGGAGCAGTAGTTGCACTCCTTTGGGGGGTGTACTCAGCCATAGAAACCTGGAAATT
CATCACCTCCAGATGCCGTTTGTGCTTGCTAGGCCGCAAGTACATTCTGGCCCCTGCCCACCACGTTGAAAGTGCCGCAG
GCTTTCATCCGATTGCGGCAAATGTTAACCACGCATTTGTCGTCCGGCGTCCCGGCTCCACTACGGTCAACGGCACATTG
GTGCCCGGGTTAAAAAGCCTCGTGTTGGGTGGCAGAAAAGCTGTTAAACAGGGAGTGGTAAACCTTGTCAAATATGCCAA
ATAACAACGGCAAGCAGCAGAAGAGAAAGAAGGGGGATGGCCAGCCAGTCAATCAGCTGTGCCAGATGCTGGGTAAGATC
ATCGCTCAGCAAAACCAGTCCAGAGGCAAGGGACCGGGAAAGAAAAATAAGAAGAAAAACCCGGAGAAGCCCCATTTTCC
TCTAGCGACTGAAGATGATGTCAGACATCACTTTACCCCTAGTGAGCGGCAATTGTGTCTGTCGTCAATCCAGACCGCCT
TTAATCAAGGCGCTGGGACTTGCACCCTGTCAGATTCAGGGAGGATAAGTTACACTGTGGAGTTTAGTTTGCCTACGCAT
CATACTGTGCGCCTGATCCGCGTCACAGCATCACCCTCAGCATGATGGGCTGGCATTCTTGAGGCATCTCAGTGTTTGAA
TTGGAAGAATGTGTGGTGAATGGCACTGATTGACATTGTGCCTCTAAGTCACCTATTCAATTAGGGCGACCGTGTGGGGG
TGAGATTTAATTGGCGAGAACCATGCGGCCG
