# Supplementary material for: Induction of ROS generation and NF-κB activation in MARC-145 cells by a novel porcine reproductive and respiratory syndrome virus in Southwest of China isolate
Source: BMC Vet Res. 2015 Sep 10;11:232. doi: 10.1186/s12917-015-0480-z (PMC4565009; doi:10.1186/s12917-015-0480-z)
Supplement: Additional file 3: — Each ORF gene nucleotide sequence of YN-2011. [file 12917_2015_480_MOESM3_ESM.zip]

>orf001
ATGTCTGGGATACTTGATCGGTGCACGTGTACCCCCAATGCCAGGGTGTTTATGGCGGAG
GGCCAAGTCTACTGCACACGATGTCTCAGTGCACGGTCTCTCCTTCCCCTGAACCTCCAA
GTTTCTGAGCTCGGGGTGCTAGGCCTATTCTACAGGCCCGAAGAGCCACTCCGGTGGACG
TTGCCACGTGCATTCCCCACTGTTGAGTGCTCCCCCGCCGGGGCCTGCTGGCTTTCTGCA
ATCTTTCCAATCGCACGAATGACCAGTGGAAACCTGAACTTCCAACAAAGAATGGTACGG
GTCGCAGCTGAGCTTTACAGAGCCGGCCAGCTCACCCCTGCAGTCTTGAAGGCTCTACAA
GTTTATGAACGGGGTTGCCGCTGGTACCCCATTGTTGGACCTGTCCCTGGAGTGGCCGTT
TTCGCCAATTCCCTACATGTGAGTGATAAACCTTTCCCGGGAGCAACTCACGTGTTGACC
AACCTGCCGCTCCCGCAGAGACCCAAGCCTGAAGACTTTTGCCCCTTTGAGTGTGCTATG
GCTACTGTCTATGACATTGGTCATGACGCCGTCATGTATGTGGCCGAAAGGAAAATCTCC
TGGGCCCCTCGTGGCGGGGATGAAGTGAAATTTGAAACTGTCCCCGGGGGGTTGGAGTTG
ATTGCGAACCGGCTCCGCACCTCCTTCCCGCCCCACCACACAGTGGACATGTCTAAGTTC
GCCTTCACAGCCCCTGGGTGTGGTGTTTCTATGCGGGTCGAACGCCAACACGGCTGCCTT
CCCGCTGACACTGTCCCTGAAGGCAACTGCTGGTGGAGCTTGTTTGACTTGCTTCCACTG
GAAGTTCAGAACAAAGAAATTCGCTATGCTAACCAATTTGGCTACCAGACCAAGCATGGT
GTCTCTGGCAAGTACCTACAGCGGAGGCTGCAAGTTAATGGTCTCCGAGCAGTAACTGAC
CTAAACGGACCTATCGTCGTACAGTACTTCTCCGTTAAGGAGAGTTGGATCCGCCATTTG
AAACTGGCGGGAGAACCCAGCTACTCTGGGTTTGAGGACCTCCTCAGAATAAGGGTTGAG
CCTAACACGTCGCCATTGGCTGACAAGGAAGAAAAAATTTTCCGGTTTGGCAGTCACAAG
TGGTACGGCGCTGGAAAGAGAGCAAGAAAAGCACGCTCTTGTGCGACTGCTACAGTCGCT
GGCCGCGCTTTGTCCGTTCGTGAAACCCGGCAGGCCAAGGAGCACGAGGTTGCCGGCGCC
AACAAGGCTGAGCACCTCAAACACTACTCCCCGCCTGCCGAAGGGAATTGTGGTTGGCAC
TGCATTTCCGCCATCGCCAACCGGATGGTGAATTCCAAATTTGAAACCACCCTTCCCGAA
AGAGTGAGACCTCCAGATGACTGGGCTACTGACGAGGATCTTGTGAATGCCATCCAAATC
CTCAGACTCCCTGCAGCCTTAGACAGGAACGGTGCTTGTATTAGCGCCAAGTACGTACTT
AAGCTGGAAGGTGAGCATTGGACTGTCACTGTGACCCCTGGGATGTCCCCTTCTTTGCTC
CCTCTTGAATGTGTTCAGGGCTGTTGTGGGCACAAGGGCGGTCTTGGTTCCCCAGATGCA
GTCGAGGTCTCCGGATTTGACCCTGCCTGCCTTGACCGGCTGGCTGAGGTGATGCACCTG
CCTAGCAGTGCTATCCCAGCCGCTCTGGCCGAAATGTCTGGCGATTCCGATCGTTCGGCT
TCTCCGGTCACCACCGTGTGGACTGTTTCGCAGTTCTTTGCCCGTCACAGCGGAGGGAAT
CACCCTGACCAAGTGCGCTTAGGGAAAATTATCAGTCTTTGTCAGGTGATTGAGGACTGC
TGCTGTTCCCAGAACAAAACCAACCGGGTCACCCCGGAGGAGGTCGCGGCAAAGATTGAC
CTGTACCTCCGTGGTGCAACAAATCTTGAAGAATGCTTGGCCAGGCTTGAGAAAGCGCGC
CCGCCGCGCGTAATCGACACCTTCTTTGATTGGGATGTTGTGCTCCCTGGGTTGAGGCGG
CAACCCAGACGATCAAGCTGCCCCAGGTCAACCAGTGTCGCGCTCTGGTCCCTGTTGTGA
>orf002
GTGACTCAAAAGTCCTTGGACAACAACTCGGTCCCCCTGACCGCCTTTTCACTGGCTAAC
TACTACTACCGTGCGCAAGGTGACCAACTTCGTCACCGTGAAAGACTAACCGCCGTGCTC
TCCAAGTTGGAAAAGGTTGTTCGAGAAGAATATGGGCTCATGCCAACCGAGCCTGGTCCA
CGGCCCACACTGCCACGCGGGCTCGACGAACTCAAAGACCAGATGGAGGAGGACTTGCTG
AAACTGGCTAACGCCCAGACGACTTCGGACATGATGGCCTGGGCAGTCGAGCAGGTTGAC
CTAAAAACTTGGGTCAAGAACTACCCGCGGTGGACACCACCACCCCCTCCGCCAAAAGTT
CAGCCTCGAAAAACGAAGCCTGTCAAGAGCTTGCCGGAGAGAAAGCCTGTCCCCGCCCCG
CGCAGGAAGGTTGGGTCCGATTGTGGCAGCCCGGTTTCATTAGGCGGCGATGTCTCTAAC
AGTTGGGAAGATTTGGCTGTTAGTAGCCCCTTTGATCTCCCGGCCCCACCTGAGCCGGCA
ACACCTTCAAGTGAGCTGGTGATTGTGTCCTCACCGCAATGCATCTTCAGGCCGGCGACA
CCCTTGAGTGAGCCGGCTCCAATTCCCGCACCTCGCGGAACTGTGTCTCGACCGGTGACA
CCCTTGAGTGAGCCGATCCCTGTGCCCGCACCGCGGCGTAAGTTTCAGCAGGTGAAAAGA
TTGAGTTCGGCGGCGGCAATCCCACCGCACCAGAACGAGCCCCTGGATTTTGTCTGCTTC
CTCACAGACTGA
>orf003
ATGAGGCCTCTCCCAGCACCGCCGCAGAGCGGGGGCGTTCTGGGAGTAGAGGGGCGTGAA
GCTGAGGAAACCCTGAGTGAAATCTCGGACATGTCGGGTAACATTAAACCTGCGTCCGTG
TCATCAAGCAGCTCCTTGTCCAGCGTGAGAATCACACGCCCAAAATACTCAGCTCAAGCC
ATCATCGACTCGGGCGGGCCCTGCAGTGGGCATCTCCAAGAGGTAAAGGAAACATGCCTT
AGTGTCATGCGCGAGGCATGTGATGCGACTAAGCTTGATGACCCTGCTACGCAGGAATGG
CTTTCTCACATGTGGGATCGGGTGGACATGCTGACTTGGCGCAACACGTCTGTTTACCAG
GCGATTTGCACCTTAGATGGCAGGTTAAAGTTCCTCCCAAAAATGATACTCGAGACACCG
CCGCCCTATCCGTGTGAGTTTGTGATGATGCCTCACACGCCTGCACCTTCCGTAGGTGCG
GAGAGCGACCTTACCATTGGCTCAGTTGCTACTGAAGATGTTCCACGCATCCTCGAGAAA
ATAGAAAATGTCGGCGAGAAGGCCAACCAGGGACCCTTGGCCTTCTCCGAGGATAAACCG
GTAGATGACCAACTTGTCAACGACCCCCGGATATCGTCGCGGAGGCCTGACGAGAGCACA
TCAGCTCCGTCCGCAGGCACAGGTGGCGCCGGCTCTTTTACCGATTTGCCGCCTTCAGAT
GGCGCGGATGCGGACGGGGGGGGGCCGTTTCGGACGGTAAAAAGAAAAGCTGAAAGGCTC
TTTGACCAACTGAGCCGTCAGGTTTTTGACCTCGTCTCCCATCTCCCTGTTTTCTTCTCA
CGCCTTTTCTACCCTGGCGGTGGTTATTCTCCGGGTGATTGGGGTTTTGCAGCTTTTACT
CTATTGTGCCTCTTTTTATGTTACAGTTACCCAGCCTTTGGTATTGCTCCCCTCTTGGGT
GTGTTTTCTGGGTCTTCTCGGCGCGTTCGAATGGGGGTTTTTGGCTGCTGGTTGGCTTTT
GCTGTTGGTCTGTTAAAGCCTGTGTCCGACCCAGTCGGCGCTGCTTGTGAGTTTGACTCG
CCAGAGTGTAGAAACATCCTTCATTCTTTTGAGCTTCTCAAACCTTGGGACCCTGTTCGC
AGCCTTGTTGTGGGCCCCGTCGGTCTCGGTCTTGCCATTCTTGGCAGGTTACTGGGCGGG
GCACGCTGCATCTGGCACTTTTTGCTTAGGCTTGGCATTGTTGCAGACTGTATCTTGGCT
GGAGCTTACGTGCTTTCTCAAGGTAGGTGTAAAAAGTGCTGGGGATCTTGTATAAGAACT
GCTCCTAATGAGGTCGCTTTTAACGTGTTTCCTTTCACACGTGCGACCAGGTCGTCACTT
ATCGACCTGTGCGATCGGTTTTGTGCGCCAAAAGGAATGGACCCCATTTTTCTCGCCACT
GGGTGGCGCGGGTGCTGGGCCGGCCGAAGCCCCATTGAGCAACCCTCTGAAAAACCCATC
GCGTTTGCCCAATTGGATGAAAAGAAGATTACGGCTAGGACTGTGGTCGCCCAGCCTTAT
GACCCCAACCAAGCCGTAAAGTGCTTGCGGGTATTGCAGGCGGGGGGGGCGATGGTGGCT
AAGGCGGTCCCAAAAGTGGTCAAGGTTTCCGCTGTTCCATTCCGAGCCCCCTTCTTTCCC
ACTGGAGTGAAAGTTGACCCTGATTGCAGGGGCGTGGTTGACCCTGACACTTTCACTGCA
GCTCTCCGGTCTGGCTACATCCACCACAAACTCTTCCTTGGTGTAGGGGACTTTGCCCAG
TTGAATGGATTAAAAATCAGGCAAATTTCCAAGCCTTCAGGGGGAGGCCCACATCTCATG
GCTGCCCTGCATGTTGCCTGCTCGATGGCTCTGCACATGCTTGCTGGGATTTATGTGACT
GCGGTGGGTTCTTGCGGCACCGGCACCAACGACCCGTGGTGCGCTAACCCGTTTGCCGTC
CCTGGCTACGGACCTGGCTCTCTCTGCACGTCCAGATTGTGCATTTCCCAACACGGCCTT
ACCCTGCCCTTTGACAGCACTTGTGGCGGGATTCGGTATTCAAGAAATTGCCTTGGTCGT
TTTGATTTTTGTTTCCATCGGAGGCATTGGCTCATAGGTTGA
>orf004
ATGCTGTGTGTTTTGCTTGCAATTGCCAGCTATGTTTGGGTACCTCTTACCTGGTTGCTT
TGTGTGTTTCCTTGCTGGTTGCGCTGTTTTTCTTTGCACCCCCTCACCATCCTATGGTTG
GTGTTTTTCTTGATTTCTGTGAATATGCCTTCAGGAATCTTGGCCATGGTGTTGTTGGTT
TCTCTTTGGCTTCTTGGTCGTTATACTAATGTTGCTGGCCTTGTCACCCCCTACGACATT
CATCATTACACCAGTGGCCCCCGCGGTGTTGCCGCCTTGGCTACCGCACCAGATGGGACC
TACTTGGCCGCTGTCCGCCGCGCTGCGTTGACTGGCCGCACCATGCTGTTTACCCCGTCC
CAGCTTGGGTCTCTTCTTGAGGGTGCTTTCAGAACTCGAAAGCCCTCACTGAACACCGTC
AATGTGATCGGGTCCTCCATGGGCTCTGGCGGGGTGTTTACCATCGACGGGAAAGTCAAG
TGCGTAACTGCCGCACATGTCCTTACGGGCAATTCAGCTCGGGTTTCCGGGGTCGGCTTC
AATCAAATGCTTGACTTTGACGTAAAGGGAGATTTCGCTATAGCTGATTGCCCGAATTGG
CAAGGGGCTGCCCCCAAGACCCAATTCTGCACGGATGGATGGACTGGCCGTGCCTATTGG
CTAACATCCTCTGGCGTCGAACCCGGCGTCATTGGAAAAGGATTCGCCTTCTGCTTCACC
GCATGTGGCGATTCCGGGTCCCCAGTGATCACCGAGGCCGGTGAGCTTGTCGGCGTTCAC
ACGGGATCGAATAAACAAGGGGGGGGCATTGTTACGCGCCCCTCAGGCCAGTTTTGTAAT
GTGGCACCCATCAAGCTAAGCGAATTAAGTGAATTCTTTGCTGGGCCTAAGGTCCCGCTC
GGTGATGTGAAGGTCGGCAGCCACATAATTAAAGACATAAGCGAGGTGCCTTCAGATCTT
TGTGCCTTGCTTGCTGCCAAACCTGAACTGGAAGGAGGCCTCTCCACCGTCCAACTTCTT
TGTGTGTTTTTTCTCCTGTGGAGAATGATGGGACATGCCTGGACGCCCTTGGTTGCTGTG
AGTTTCTTTATTTTGAATGAGGTTCTCCCTGCCGTCCTGGTCCGGAGTGTTTTCTCCTTT
GGAATGTTTGTGCTATCCTGGCTCACGCCATGGTCTGCGCAAGTTCTGATGATCAGGCTT
CTGACAGCAGCTCTTAACAGGAACAGATGGTCACTTGCCTTTTTCAGCCTCGGTGCAGTG
ACCGGTTTTGTCGCAGATCTTGCGGCCACTCAGGGGCATCCGTTGCAGGCAGTGATGAAC
TTGAGCACCTATGCATTCCTGCCTCGGATGATGGTTGTGACCTCACCAGTCCCAGTGATC
ACGTGTGGTGTCGTGCACCTACTTGCCATCATTTTGTACTTGTTTAAGTACCGTGGCCTG
CACCATATCCTTGTTGGCGATGGAGTGTTCTCTGCGGCTTTCTTCTTGAGATACTTTGCC
GAGGGAAAGTTGAGGGAAGGGGTGTCGCAATCCTGCGGAATGAATCATGAGTCTCTGACT
GGTGCCCTCGCTATGAGACTCAATGACGAGGACTTGGATTTCCTTATGAAATGGACTGAT
TTTAAGTGCTTTGTTTCTGCGTCCAACATGAGGAATGCAGCGGGTCAATTTATCGAGGCT
GCCTATGCTAAAGCACTTAGAGTAGAACTGGCCCAGTTGGTGCAGGTTGATAAAGTTCGA
GGTACTTTGGCCAAACTTGAAGCTTTTGCTGATACCGTGGCACCTCAACTTTCGCCCGGT
GACATTGTTGTCGCTCTCGGCCACACGCCTGTTGGCAGTATCTTCGGACCTAAAGGTTGG
TAG
>orf005
ATGGGCGGGAAAAAGTACCAGAAATTTTGGGACAAGAATTCCGGTGATGTGTTTTATGAG
GAGGTCCATAATAACACAGATGAGTGGGAGTGTCTCAGAGTTGGCGACCCTGCCGACTTT
GACCCTGAGAAGGGAACTCTGTGTGGACATGTCACCATTGAAAACAAGGCTTACCATGTT
TACACCTCCCCATCTGGTAAGAAGTTCTTGGTCCCCGTCAACCCAGAGAATGGAAGAGTT
CAATGGGAAGCTGCAAAGCTTTCCGTGGAGCAGGCCCTAGGTATGATGAATGTCGACGGC
GAACTGACTGCCAAAGAACTGGAGAAACTGAAAAGAATAATTGACAAACTCCAGGGCCTG
ACTAAGGAGCAGTGTTTAAACTGCTAG
>orf006
GTGTTTAAACTGCTAGCCGCCAGCGACTTGACCCGCTGTGGTCGCGGCGGCTTGGTTGTT
ACTGAAACAGCGGTAAAAATAGTCAAATTTCACAACCGGACCTTCACCCTGGGACCTGTG
AATTTAAAAGTGGCCAGTGAGGTTGAGCTAAAAGACGCGGTTGAGCACAACCAACACCCG
GTTGCGAGACCGATCGATGGTGGAGTTGTGCTCCTGCGTTCCGCGGTTCCTTCGCTTATA
GACGTCTTGATCTCCGGTGCTGATGCATCTCCAGTTACTCGCCCATCACGGGCCGGGAAA
CACTGGGATCGATGGCACGCTCTGGGATTTTGA
>orf007
TTGTCCACCCAAGGCTTTGTTTTACCTGGAGTTCTTCGCCTTGTGCGGAAATACCTGTTT
GCCCATGTAGGTAAGTGCCCACCCGTTCATCGGCCTTCTACTTACCCTGCTAAGAATTCT
ATGGCTGGAATAAATGGGAACAGGTTCCCAACCAAGGACATTCAGAGCGTCCCTGAAATC
GACGTTCTGTGCGCACAGGCTGTGCGAGAAAACTGGCCTGTCACCCCTTGTACTCTTAAG
AAACAGTATTGCGGGAAGAAGAAGACTAGGACCATACACTCGGCACCAATAACTTCATCG
CATAGCCCACCGAGCAGTGTTGAGTGGTGTTACCCAGGGCTTCATGAAAAAGGCGTTTAA
>orf008
GTGTCTAACACCATTTATAGTTTGGTGATCTATGCACAGCATATGGTGCTTAGTTACTTC
AAAAGTGGTCACCCCCATGGCCTTCTGTTCTTACAAGACCAGCTAAAGTTTGAGGACATG
CTCAAGGTTCAACCCCTGATCGTCTATTCGGACGACCTCGTGCTGTATGCCGAGTCTCCC
ACCATGCCAAACTATCACTGGTGGGTTGAACATCTGAATTTGATGCTGGGGTTTCAGACG
GACCCAAAGAAGACAGCAATAACAGACTCGCCATCATTTCTAGGCTGTAGAATAATAAAT
GGGCGCCAGCTAGTCCCCAACCGTGACAGGATCCTCGCGGCCCTCGCCTATCACATGAAG
GCGAGTAATGTTTCTGAATACTATGCCTCAGCGGCTGCAATACTCATGGACAGCTGTGCT
TGTTTGGAGTATGATCCTGAATGGTTTGAAGAACTTGTAGTTGGAATAGCGCAGTGCGCC
CGCAAGGACGGCTACAGCTTTCCCGGCACGCCGTTCTTCATGTCCATGTGGGAAAAACTC
AGGTCCAATTATGAGGGGAAGAAGTCGAGAGTGTGCGGGTACTGCGGAGCCCCGGCCCCG
TATGCTACTGCCTGTGGCCTCGACGTCTGCATTTACCACACCCACTTCCACCAGCATTGT
CCAGTCACAATCTGGTGTGGCCATCTAGCGGGTTCTGGTTCTTGTAGTGAGTGCAAATCC
CCTGTAGGGAAAGGCACAAGCCCTTTAGACGAGGTGCTGGAACAAGTCCCGTATAAGCCC
CCACGGACCGTTATCATGCATGTGGAGCAGGGTCTCACCCCCCTTGATCCAGGTAGATAC
CAAACTCGCCGCGGATTAGTCTCTGTCAGGCGTGGAATTAGGGGAAATGAAGTTGAACTA
CCAGACGGTGATTATGCTAGCACCGCCTTGCTCCCTACCTGCAAAGAGATCAACATGGTC
GCTGTCGCTTCCAATGTATTGCGCAGCAGGTTCATCATCGGCCCACCCGGTGCTGGGAAA
ACATACTGGCTCCTTCAACAGGTCCAGGATGGTGATGTTATTTACACACCAACTCACCAG
ACCATGCTTGACATGATTAGGGCTTTGGGGAACGTGCCGGTTCAACGTCCCGGCAGGCAC
AACGCTGCAATTCCCCGTCCCCTCCCGCACCGGTCCGTGGGTTTCGCATCCTAG
>orf009
TTGAGGCTTCTTAGTAAAACTACCCTCACCTGTCTAGGAGACTTCAAGCAACTCCACCCA
GTGGGTTTTGATTCTCATTGCTATGTTTTTGACATCATGCCTCAAACTCAACTGAAGACC
ATCTGGAGGTTTGGACAGAATATCTGTGATGCCATTCAGCCAGATTACAGGGACAAACTC
ATGTCCATGGTCAACACAACCCGTGTGACCTACGTGGAAAAACCCTGTCAGGTATGGGCA
GGTCCTCACCCCCTACCACAGGGACCGAGAGGACGACGCCATCACTATTGA
>orf010
GTGACAACCCAGAACAATGAAAAGTGGCCAGATCGGCTGGTTGCCAGCCTTCGCCCTATC
CATAAATACAGCCGCGCGTGCATCGGTGCCGGCTATATGGTGGGCCCTTCGGTGTTTCTA
GGCACTCCTGGGGTCGTGTCATACTATCTCACAAAATTTGTTAAGGGCGAGGCTCAATTG
CTTCCGGAGACGGTTTTCAGCACCGGCCGAATTGAGGTAGACTGCCGGGAATATCTTGAT
GATCGGGAGCGAGAAGTTGCTGCGTCCCTCCCACACGCTTTCATTGGCGACGTCAAAGGC
ACTACCGTTGGAGGATGTCATCATGTCACCTCCAGATACCTCCCGCGCGTCCTTCCCAAG
GAATCAGTTGCGGTAGTCGGGGTTTCAAGCCCCGGAAAAGCCGCGAAAGCATTGTGCACA
CTGACAGATGTGTACCTCCCAGATCTTGAAGCCTATCTCCACCCGGAGACCCAGTCCAAG
TGCTGGAAAATGATGTTGGACTTCAAAGAAGTTCGACTAATGGTCTGGAAAGACAAAACA
GCCTATTTCCAACTTGAAGGTCGCTATTTCACCTGGTATCAGCTTGCCAGCTATGCCTCG
TACATCCGTGTTCCTGTCAACTCTACGGTGTACTTGGACCCCTGCATGGGCCCCGCCCTT
TGCAACAGGAGAGTCGTCGGGTCCACCCACTGGGGGGCTGACCTCGCGGTCACCCCTTAT
GATTACGGCGCTAAAATTATCCTGTCTAGCGCGTACCATGGTGAAATGCCCCCCGGATAC
AAAATTCTGGCGTGCGCGGAGTTCTCGTTGGATGACCCAGTTAAGTACAAACATACCTGG
GGGTTTGAATCGGATACAGCGTATCTGTATGAGTTCACCGGAAACGGTGAGGACTGGGAG
GATTACAATGATGCGTTTCGTGCGCGCCAGGAAGGGAAAATTTATAAGGCCACTGCCACC
AGCTTGAAGTTTTATTTTCCCCCGGCCCTGTCATTGAACCAACTTTAG
>orf011
ATGAAATGGGGTCCATGCAAAGCCTTTTTTACAAAATTGGCCAACTTTTTGTGGATGCTT
TCACGGAGTTCTTGGTGTCCATTGTTGATATCATTATATTTTTGGCCATTTTGTTTGGCT
TCACCATCGCCGGTTGGCTGGTGGTCTTTTGCATCAGATTGGTTTGCTCCGCGATACTCC
GTACGCGCCCTGCCATTCACTCTGAGCAATTACAGAAGATCTTATGAGGCCTTTCTTTCC
CAGTGCCAAGTGGACATTCCCACCTGGGGAACTAAACACCCTTTGGGGGTGCTTTGGCAC
CATAAGGTGTCAACCCTGATTGATGAAATGGTGTCGCGTCGAATGTACCGCATCATGGAA
AAATCAGGGCAGGCTGCCTGGAAACAGGTGGTGAGCGAGGCTACGCTGTCTCGCATTAGT
AGTTTGGATGTGGTGGCTCATTTTCAGCATCTAGCCGCCATTGAAGCCGAGACCTGTAAA
TATTTGGCCTCCCGGCTGCCCATGCTACACAACCTGCGCATGACAGGTTCAAATGTAACC
ATAGTGTATAATAGCGCTTTGAATCAGGTGTTTGCTATTTTTCCAACCCCTGGTTCCCGG
CCAAAGCTTCATGATTTTCAGCAATGGTTAATAGCTGTACATTCCTCCATATTTTCCTCT
GTTGCAGCTTCTTGTACTCTTTTTGTTGTGCTGTGGTTGCGGGTTCCAATACTACGTACT
GTTTTTGGTTTCCGCTGGTTAGGGGCAATTTTTCTTTCGAACTCACAGTGA
>orf012
ATGGTACCGCCTGGCCTCTCCAGCGAAGGCCACTTGACTAGTGTTTACGCCTGGTTGGCG
TTCTTGTCCTTCAGCTACACGGCCCAGTTCCATCCCGAGATATTCGGGATAGGGAATGTG
AGTCGAGTTTATGTTGACATCAAACATCAACTCATCTGCGCCGAACATGACGGGCAGAAC
ACCACCTTGCCTCGTCATGACAACATTTCAGCCGTGTTTCAGACCTATTACCAACATCAA
GTCGACGGCGGCAATTGGTTTCACCTAGAATGGCTTCGTCCCTTCTTTTCCTCGTGGTTG
GTTTTAAATGTCTCTTGGTTTCTCAGGCGTTCGCCTGCAAACCATGTTTCAGTTCGAGTC
TTGCAGATATTAAGACCAACACCACCGCAGCGGCAGGCTTTGCTGTCCTCCAAGACATCA
GTTGCCTTAGGCATCGCGACTCGGCCTCTGAGGCGATTCGCAAAATCCCTCAGTGCCGTA
CGGCGATAG
>orf013
GTGTATGTTACCATCACAGCCAATGTGACAGATGAGAATTATTTACATTCTTCTGATCTC
CTCATGCTTTCTTCTTGCCTTTTCTATGCTTCTGAGATGAGTGAAAAGGGATTTAAGGTG
GTATTTGGCAATGTGTCAGGCATCGTGGCTGTGTGTGTCAATTTTACCAGCTACGTCCAA
CATGTCAAGGAGTTTACCCAACGCTCCCTGGTGGTCGACCATGTGCGGTTGCTCCATTTC
ATGACACCTGAGACCATGAGGTGGGCAACTGTTTTAGCCTGTCTTTTTGCCATTCTGTTG
GCAATTTGA
>orf014
TTGCCATTCTGTTGGCAATTTGAATGTTTAAGTATGTTGGAGAAATGCTTGACCGCGGGC
TGTTGCTCGCAATTGCTTTCTTTGTGGTGTATCGTGCCGTTCTGTTTTGCTGCGCTCGCC
AACGCCAGCAACGACAGCAGCTCCCATCTACAGCTGATTTACAACTTGACGCTATGTGAG
CTGAATGGCACAGATTGGCTAGCTAACAAATTTGATTGGGCAGTGGGGAGTTTTGTCATC
TTTCCCGTTTTGACTCACATTGTCTCCTATGGTGCCCTCACTACCAGCCATTTCCTTGAC
ACAGTCGCTTTAGTCACTGTGTCTACCGCCGGGTTTGTTCACGGGCGGTATGTCCTAAGT
AGCATCTACGCGGTCTGTGCCCTGGCTGCGTTGACTTGCTTCGTCATTAGGTTTGCAAAG
AATTGCATGTCCTGGCGCTACGCGTGTACCAGATATACCAACTTTCTTCTGGACACTAAG
GGCGGACTCTATCGTTGGCGGTCGCCTGTCATCATAGAGAAAAGGGGCAAAGTTGAGGTC
GAAGGTCATCTGATCGACCTCAAAAGAGTTGTGCTTGATGGTTCCGTGGCAACCCCTATA
ACCAGAGTTTCAGCGGAACAATGGGGTCGTCCTTAG
>orf015
ATGGGGTCGTCCTTAGATGACTTCTGTCATGATAGCACGGCTCCAGAAAAGGTGCTTTTG
GCGTTTTCTATTACCTACACGCCAGTGATGATATATGCCCTAAAGGTGAGTCGCGGCCGA
CTGCTAGGGCTTCTGCACCTTTTGATCTTCCTGAATTGTGCTTTCACCTTCGGGTACATG
ACTTTCGCGCACTTTCAGAGTACAAATAAGGTCGCGCTCACTATGGGAGCAGTAGTTGCA
CTCCTTTGGGGGGTGTACTCAGCCATAGAAACCTGGAAATTCATCACCTCCAGATGCCGT
TTGTGCTTGCTAGGCCGCAAGTACATTCTGGCCCCTGCCCACCACGTTGAAAGTGCCGCA
GGCTTTCATCCGATTGCGGCAAATGTTAACCACGCATTTGTCGTCCGGCGTCCCGGCTCC
ACTACGGTCAACGGCACATTGGTGCCCGGGTTAAAAAGCCTCGTGTTGGGTGGCAGAAAA
GCTGTTAAACAGGGAGTGGTAAACCTTGTCAAATATGCCAAATAA
>orf016
ATGCCAAATAACAACGGCAAGCAGCAGAAGAGAAAGAAGGGGGATGGCCAGCCAGTCAAT
CAGCTGTGCCAGATGCTGGGTAAGATCATCGCTCAGCAAAACCAGTCCAGAGGCAAGGGA
CCGGGAAAGAAAAATAAGAAGAAAAACCCGGAGAAGCCCCATTTTCCTCTAGCGACTGAA
GATGATGTCAGACATCACTTTACCCCTAGTGAGCGGCAATTGTGTCTGTCGTCAATCCAG
ACCGCCTTTAATCAAGGCGCTGGGACTTGCACCCTGTCAGATTCAGGGAGGATAAGTTAC
ACTGTGGAGTTTAGTTTGCCTACGCATCATACTGTGCGCCTGATCCGCGTCACAGCATCA
CCCTCAGCATGA
